# Supplementary material for: Diarrhea in an infant due to Shigella flexneri 1 carrying multiple cephalosporinase-encoding genes
Source: Gut Pathog. 2021 Mar 20;13:18. doi: 10.1186/s13099-021-00413-9 (PMC7981867; doi:10.1186/s13099-021-00413-9)
Supplement: Supplementary file 1 — Additional file 1: Table S1. The 77 phylogroup 1 S. flexneri 1 isolates used for construction of phylogenetic tree in Fig. 2 are listed. These isolates were taken from Connor et al. [23]. [file 13099_2021_413_MOESM1_ESM.xlsx]

## Sheet: Sheet1
	Databases			Isolate Meta Data					Sequence Data			Assembly			Resistome
Strain Name	Accession Number	Reads	Bioproject	Lineage/PG	Mol. Serotype	Year of Isolation	Country	Source	Reads	Yield	Depth	Contigs	Assembly Bases	MLST	NUM_AMR GENES FOUND	aadA1	aadA2	aph(3'')-Ib	aph(6)-Id	arr-8	blaCTX-M-15	blaEC-15	blaEC-8	blaOXA-1	blaTEM-1	catA1	dfrA1	dfrA14	dfrA3b	qnrS1	sat2_gen	sul1	sul2	tet(A)	tet(B)	tet(D)
Sh07-3008	ERS025936	ERR042835	PRJEB2460	1	1a	2007	Cameroon	clinical isolate	7760944	582070800	118	265	4005712	245	4	-	-	-	+	-	-	-	+	-	-	-	-	+	-	-	-	-	+	-	-	-
CIP_106171	ERS093669	ERR832452	PRJEB2846	1	1a	1918	Europe		4096228	409622800	83	290	4285154	1024	1	-	-	-	-	-	-	-	+	-	-	-	-	-	-	-	-	-	-	-	-	-
262_78	ERS093700	ERR832483	PRJEB2846	1	1a	1978	France	clinical isolate	5829392	582939200	118	310	4250777	1024	1	-	-	-	-	-	-	-	+	-	-	-	-	-	-	-	-	-	-	-	-	-
109_49	ERS088060	ERR127032	PRJEB2846	1	1a	1949	UK		5920382	592038200	120	305	4259001	245	1	-	-	-	-	-	-	+	-	-	-	-	-	-	-	-	-	-	-	-	-	-
NCDC_1921-71	ERS093693	ERR832476	PRJEB2846	1	1a	1971	US		4987930	498793000	101	285	4269739	245	2	-	-	-	-	-	-	-	+	-	-	-	-	-	-	-	-	-	-	-	+	-
NCDC_361-75	ERS093699	ERR832482	PRJEB2846	1	1a	1975	US		5356680	535668000	109	281	4317307	245	1	-	-	-	-	-	-	-	+	-	-	-	-	-	-	-	-	-	-	-	-	-
5_63	ERS093677	ERR832460	PRJEB2846	1	1a	1963	Vietnam	clinical isolate	5330596	533059600	108	270	4122151	6443	3	+	-	-	-	-	-	-	+	-	-	-	-	-	-	-	-	+	-	-	-	-
KP-15	ERS157813	ERR217073	PRJEB2846	1	1b	2003	Bangladesh	clinical isolate	3530392	353039200	71	295	4183784	245	9	-	-	+	+	-	-	-	+	+	-	+	+	-	-	-	+	-	+	-	+	-
IB3328	ERS033342	ERR048290	PRJEB2542	1	1b	2002	Pakistan	clinical isolate	13008270	975620250	198	301	4187416	245	10	+	-	+	+	-	-	-	+	+	-	+	+	-	-	-	+	-	+	-	+	-
IB3350	ERS033343	ERR048291	PRJEB2542	1	1b	2002	Pakistan	clinical isolate	10070960	755322000	153	352	4346678	245	10	+	-	+	+	-	-	-	+	+	-	+	+	-	-	-	+	-	+	-	+	-
Sh04-4915	ERS025908	ERR042807	PRJEB2460	1	1b	2004	Algeria	clinical isolate	5275650	395673750	80	314	4209381	245	5	+	-	-	-	-	-	-	+	+	-	+	-	-	-	-	-	-	-	-	+	-
K-10267	ERS157621	ERR200344	PRJEB2846	1	1b	2010	Bangladesh	clinical isolate	3357884	335788400	68	301	4181983	245	5	+	-	-	-	-	-	-	+	-	-	-	+	-	-	-	+	-	-	-	+	-
K-10302	ERS157622	ERR200345	PRJEB2846	1	1b	2010	Bangladesh	clinical isolate	2939902	293990200	59	332	4318921	245	5	+	-	-	-	-	-	-	+	-	-	-	+	-	-	-	+	-	-	-	+	-
K-294	ERS157623	ERR200346	PRJEB2846	1	1b	1999	Bangladesh	clinical isolate	3616358	361635800	73	340	4360772	245	10	+	-	+	+	-	-	-	+	+	-	+	+	-	-	-	+	-	+	-	+	-
K-345	ERS157624	ERR200347	PRJEB2846	1	1b	1999	Bangladesh	clinical isolate	4091204	409120400	83	325	4354239	245	10	+	-	+	+	-	-	-	+	+	-	+	+	-	-	-	+	-	+	-	+	-
K-9138	ERS157625	ERR200348	PRJEB2846	1	1b	2009	Bangladesh	clinical isolate	3696572	369657200	75	296	4181152	245	5	+	-	-	-	-	-	-	+	-	-	-	+	-	-	-	+	-	-	-	+	-
K-9286	ERS157626	ERR200349	PRJEB2846	1	1b	2009	Bangladesh	clinical isolate	4143010	414301000	84	295	4166502	245	5	+	-	-	-	-	-	-	+	-	-	-	+	-	-	-	+	-	-	-	+	-
K-9326	ERS157627	ERR200350	PRJEB2846	1	1b	2009	Bangladesh	clinical isolate	3999480	399948000	81	330	4321077	245	5	+	-	-	-	-	-	-	+	-	-	-	+	-	-	-	+	-	-	-	+	-
K-9342	ERS157628	ERR200351	PRJEB2846	1	1b	2009	Bangladesh	clinical isolate	2561974	256197400	52	357	4246113	245	9	+	-	-	+	-	-	-	+	-	+	-	+	+	-	+	+	-	-	-	+	-
K-9477	ERS157629	ERR200352	PRJEB2846	1	1b	2009	Bangladesh	clinical isolate	3420562	342056200	69	298	4180109	245	8	+	-	+	+	-	-	-	+	-	-	-	+	-	-	-	+	-	+	-	+	-
Sh08-2354	ERS025947	ERR042846	PRJEB2460	1	1b	2008	Burkina Faso	clinical isolate	8312222	623416650	126	308	4168304	245	4	-	-	-	+	-	-	-	+	-	+	-	-	-	-	-	-	-	-	-	+	-
Sh04-9462	ERS025911	ERR042810	PRJEB2460	1	1b	2004	Cameroon	clinical isolate	26222642	1966698150	400	292	4109399	245	8	+	-	-	+	-	-	-	+	+	-	+	-	+	-	-	-	-	+	-	+	-
Sh05-1396	ERS025914	ERR042813	PRJEB2460	1	1b	2005	Chad	clinical isolate	7074892	530616900	108	285	4098911	245	8	+	-	-	+	-	-	-	+	+	-	+	-	+	-	-	-	-	+	-	+	-
Sh05-5540	ERS025919	ERR042818	PRJEB2460	1	1b	2005	Dominican_Republic	clinical isolate	5471308	410348100	83	323	4202864	245	5	+	-	-	-	-	-	-	+	+	-	+	-	-	-	-	-	-	-	-	+	-
Sh06-2028	ERS025929	ERR042828	PRJEB2460	1	1b	2006	Guinea	clinical isolate	7359274	551945550	112	292	4141899	245	8	+	-	-	+	-	-	-	+	+	-	+	-	+	-	-	-	-	+	-	+	-
Sh04-9300	ERS025910	ERR042809	PRJEB2460	1	1b	2004	Haiti	clinical isolate	7209340	540700500	110	297	4133899	245	10	+	-	-	-	+	-	-	+	+	+	+	-	+	-	-	-	-	+	-	+	+
IB0012	ERS033368	ERR048316	PRJEB2542	1	1b	1991	Korea	clinical isolate	11579512	868463400	176	295	4125532	627	3	-	-	-	-	-	-	-	+	-	-	-	-	-	-	-	-	-	+	+	-	-
IB0700	ERS033351	ERR048299	PRJEB2542	1	1b	1983	Korea	clinical isolate	9209802	690735150	140	281	4109757	245	5	+	-	-	-	-	-	-	+	+	-	+	-	-	-	-	-	-	-	-	+	-
IB0719	ERS033357	ERR048305	PRJEB2542	1	1b	1982	Korea	clinical isolate	8165060	612379500	124	271	4013615	245	4	-	+	-	-	-	-	-	+	-	-	-	-	-	+	-	-	+	-	-	-	-
IB2496	ERS033366	ERR048314	PRJEB2542	1	1b	2002	Korea	clinical isolate	10889736	816730200	166	299	4145967	245	5	+	-	-	-	-	-	-	+	+	-	+	-	-	-	-	-	-	-	-	+	-
Dakar_948_69	ERS093687	ERR832470	PRJEB2846	1	1b	1969	Senegal	clinical isolate	5661124	566112400	115	290	4168927	245	4	-	-	+	+	-	-	-	+	-	-	-	-	-	-	-	-	-	+	-	-	-
Sh09-0167	ERS025952	ERR042851	PRJEB2460	1	1b	2009	Senegal	clinical isolate	8006696	600502200	122	351	4378563	245	5	-	-	-	+	-	-	-	+	-	-	-	-	+	-	-	-	-	+	-	+	-
509_60	ERS088061	ERR127033	PRJEB2846	1	1b	1960	UK		5693740	569374000	115	269	4100033	245	1	-	-	-	-	-	-	-	+	-	-	-	-	-	-	-	-	-	-	-	-	-
IB1653	ERS033313	ERR048261	PRJEB2542	1	1b	1951	UK		12289088	921681600	187	430	4208012	245	1	-	-	-	-	-	-	-	+	-	-	-	-	-	-	-	-	-	-	-	-	-
NCDC_4173-66	ERS093683	ERR832466	PRJEB2846	1	1b	1966	US		5612758	561275800	114	268	4011121	245	1	-	-	-	-	-	-	-	+	-	-	-	-	-	-	-	-	-	-	-	-	-
NCDC_5612-72	ERS093696	ERR832479	PRJEB2846	1	1b	1972	US		5777424	577742400	117	277	4142920	245	1	-	-	-	-	-	-	-	+	-	-	-	-	-	-	-	-	-	-	-	-	-
H66	ERS031891	ERR047236	PRJEB2508	1	1b	2010	Vietnam	clinical isolate	11180092	838506900	170	320	4238535	245	10	+	-	+	+	-	-	-	+	+	+	+	-	+	-	+	-	-	+	-	-	-
IB1885	ERS033338	ERR048286	PRJEB2542	1	1b	XX	Vietnam	clinical isolate	9693358	727001850	148	275	4097830	245	10	+	-	+	+	-	-	-	+	+	+	+	-	+	-	-	-	-	+	-	+	-
MS0019	ERS031949	ERR047294	PRJEB2508	1	1b	1995	Vietnam	clinical isolate	10687242	801543150	163	355	4373641	245	10	+	-	+	+	-	-	-	+	+	+	+	-	+	-	-	-	-	+	-	+	-
CIP_52-37	ERS093708	ERR832491	PRJEB2846	1	1b	1949	XX		4498176	449817600	91	284	4141367	245	1	-	-	-	-	-	-	-	+	-	-	-	-	-	-	-	-	-	-	-	-	-
K-211	ERS157787	ERR217047	PRJEB2846	1	1c	1999	Bangladesh	clinical isolate	2326694	232669400	47	357	4382279	1024	6	-	-	+	+	-	-	-	+	-	+	-	-	+	-	-	-	-	-	+	-	-
K-2535	ERS157767	ERR217027	PRJEB2846	1	1c	2001	Bangladesh	clinical isolate	3582656	358265600	72	330	4269672	245	10	+	-	+	+	-	-	-	+	+	-	+	+	-	-	-	+	-	+	-	+	-
K-314	ERS157785	ERR217045	PRJEB2846	1	1c	1999	Bangladesh	clinical isolate	3540548	354054800	72	279	4107927	245	5	+	-	-	-	-	-	-	+	+	-	+	-	-	-	-	-	-	-	-	+	-
K-820	ERS157826	ERR217086	PRJEB2846	1	1c	2000	Bangladesh	clinical isolate	7203388	720338800	146	299	4243667	245	10	+	-	+	+	-	-	-	+	+	-	+	+	-	-	-	+	-	+	-	+	-
K-915	ERS157786	ERR217046	PRJEB2846	1	1c	2000	Bangladesh	clinical isolate	2961456	296145600	60	296	4199384	245	5	+	-	-	-	-	-	-	+	+	-	+	-	-	-	-	-	-	-	-	+	-
K-923	ERS157817	ERR217077	PRJEB2846	1	1c	2000	Bangladesh	clinical isolate	3398728	339872800	69	339	4361047	245	10	+	-	+	+	-	-	-	+	+	-	+	+	-	-	-	+	-	+	-	+	-
K-9442	ERS157815	ERR217075	PRJEB2846	1	1c	2009	Bangladesh	clinical isolate	3400166	340016600	69	301	4222914	245	10	+	-	+	+	-	-	-	+	+	-	+	+	-	-	-	+	-	+	-	+	-
K-9590	ERS157816	ERR217076	PRJEB2846	1	1c	2009	Bangladesh	clinical isolate	3406766	340676600	69	299	4226290	245	10	+	-	+	+	-	-	-	+	+	-	+	+	-	-	-	+	-	+	-	+	-
KP-44	ERS157818	ERR217078	PRJEB2846	1	1c	2003	Bangladesh	clinical isolate	3598754	359875400	73	303	4232146	245	10	+	-	+	+	-	-	-	+	+	-	+	+	-	-	-	+	-	+	-	+	-
KP-45	ERS157819	ERR217079	PRJEB2846	1	1c	2003	Bangladesh	clinical isolate	3985912	398591200	81	297	4216608	245	10	+	-	+	+	-	-	-	+	+	-	+	+	-	-	-	+	-	+	-	+	-
KP-55	ERS157820	ERR217080	PRJEB2846	1	1c	2003	Bangladesh	clinical isolate	8531964	853196400	173	292	4178014	245	9	+	-	+	+	-	-	-	+	+	-	+	+	-	-	-	+	-	+	-	-	-
Sh09-1985	ERS025954	ERR042853	PRJEB2460	1	1c	2009	Ivory Coast	clinical isolate	9590530	719289750	146	300	4170053	245	5	+	-	-	-	-	-	-	+	+	-	+	-	-	-	-	-	-	-	-	+	-
Sh08-4122	ERS025950	ERR042849	PRJEB2460	1	1c	2008	Madagascar	clinical isolate	8111164	608337300	123	297	4174893	245	10	+	-	+	+	-	-	-	+	+	-	+	+	-	-	-	+	-	+	-	+	-
1c	ERS088062	ERR127034	PRJEB2846	1	1c	XX	UK		6086022	608602200	123	293	4160199	245	7	-	-	+	+	-	-	-	+	-	+	-	-	+	-	-	-	-	+	+	-	-
MS0021	ERS031951	ERR047296	PRJEB2508	1	1c	1995	Vietnam	clinical isolate	10741058	805579350	164	358	4367474	245	10	+	-	+	+	-	-	-	+	+	+	+	-	+	-	-	-	-	+	-	+	-
MS0059	ERS031964	ERR047309	PRJEB2508	1	1c	1995	Vietnam	clinical isolate	16848352	1263626400	257	368	4378347	245	10	+	-	+	+	-	-	-	+	+	+	+	-	+	-	-	-	-	+	-	+	-
MS0084	ERS031969	ERR048234	PRJEB2508	1	1c	1996	Vietnam	clinical isolate	10161018	762076350	155	311	4226101	245	10	+	-	+	+	-	-	-	+	+	+	+	-	+	-	-	-	-	+	-	+	-
MS0118	ERS031980	ERR048245	PRJEB2508	1	1c	1996	Vietnam	clinical isolate	14558252	1091868900	222	270	4023214	245	5	+	-	-	-	-	-	-	+	+	-	+	-	-	-	-	-	-	-	-	+	-
MS-341	ERS157773	ERR217033	PRJEB2846	1	1cv	2003	Bangladesh	clinical isolate	3977828	397782800	81	355	4309006	245	4	+	-	-	-	-	-	-	+	+	-	-	-	-	-	-	-	-	-	-	+	-
Sh09-1522	ERS025953	ERR042852	PRJEB2460	1	2b	2009	Algeria	clinical isolate	7517148	563786100	114	328	4317535	5672	1	-	-	-	-	-	-	-	+	-	-	-	-	-	-	-	-	-	-	-	-	-
179-89	ERS093703	ERR832486	PRJEB2846	1	2b	1989	Egypt	clinical isolate	4926412	492641200	100	312	4334550	245	4	-	-	+	+	-	-	-	+	-	-	-	-	-	-	-	-	-	+	-	-	-
CIP_106164	ERS093668	ERR832451	PRJEB2846	1	2b	1918	Europe		7112182	711218200	144	275	4237750	245	1	-	-	-	-	-	-	-	+	-	-	-	-	-	-	-	-	-	-	-	-	-
E2610_72	ERS088064	ERR127036	PRJEB2846	1	2b	1972	UK		5280378	528037800	107	272	4246455	245	4	-	-	+	+	-	-	-	+	-	-	-	-	-	-	-	-	-	+	-	-	-
15_59	ERS088068	ERR127040	PRJEB2846	1	4a	1959	UK		6241342	624134200	127	268	4172590	245	3	+	-	-	-	-	-	-	+	-	-	-	-	-	-	-	-	+	-	-	-	-
K-147	ERS157824	ERR217084	PRJEB2846	1	4av	1999	Bangladesh	clinical isolate	3391024	339102400	69	323	4441617	245	10	+	-	+	+	-	-	-	+	+	-	+	+	-	-	-	+	-	+	-	+	-
K-716	ERS157825	ERR217085	PRJEB2846	1	4av	2000	Bangladesh	clinical isolate	3365818	336581800	68	287	4294036	245	10	+	-	+	+	-	-	-	+	+	-	+	+	-	-	-	+	-	+	-	+	-
K-9108	ERS157823	ERR217083	PRJEB2846	1	4av	2009	Bangladesh	clinical isolate	3383432	338343200	68	325	4439406	245	7	+	-	-	-	-	-	-	+	+	-	+	+	-	-	-	+	-	-	-	+	-
K-9708	ERS157822	ERR217082	PRJEB2846	1	4av	2009	Bangladesh	clinical isolate	2273728	227372800	46	296	4292172	245	9	-	-	+	+	-	-	-	+	+	-	+	+	-	-	-	+	-	+	-	+	-
KP-32	ERS157821	ERR217081	PRJEB2846	1	4av	2003	Bangladesh	clinical isolate	3091376	309137600	62	331	4442152	245	10	+	-	+	+	-	-	-	+	+	-	+	+	-	-	-	+	-	+	-	+	-
Sh05-1382	ERS025913	ERR042812	PRJEB2460	1	4av	2005	Mali	clinical isolate	6213874	466040550	94	302	4242632	245	5	+	-	-	-	-	-	-	+	+	-	+	-	-	-	-	-	-	-	-	+	-
34_53	ERS088069	ERR127041	PRJEB2846	1	4b	1953	UK		5529264	552926400	112	259	4105127	245	1	-	-	-	-	-	-	-	+	-	-	-	-	-	-	-	-	-	-	-	-	-
NCDC_1242-70	ERS093689	ERR832472	PRJEB2846	1	4b	1970	US		5747708	574770800	117	312	4342793	245	1	-	-	-	-	-	-	-	+	-	-	-	-	-	-	-	-	-	-	-	-	-
NCDC_1862-71	ERS093692	ERR832475	PRJEB2846	1	4b	1971	US		6360828	636082800	129	287	4226213	1022	1	-	-	-	-	-	-	-	+	-	-	-	-	-	-	-	-	-	-	-	-	-
NCDC_880-69	ERS093688	ERR832471	PRJEB2846	1	4b	1969	US		5280212	528021200	107	305	4418554	245	4	-	-	+	+	-	-	-	+	-	-	-	-	-	-	-	-	-	-	-	+	-
NCDC_5380_52	ERS093671	ERR832454	PRJEB2846	1	4bv	1952	US		5170976	517097600	105	279	4231173	1022	1	-	-	-	-	-	-	-	+	-	-	-	-	-	-	-	-	-	-	-	-	-
NCDC_9768	ERS093711	ERR832494	PRJEB2846	1	X	1977	US		4442460	444246000	90	271	4078077	245	1	-	-	-	-	-	-	-	+	-	-	-	-	-	-	-	-	-	-	-	-	-
Sh06-8628	ERS025932	ERR042831	PRJEB2460	1	Y	2006	Algeria	clinical isolate	8093836	607037700	123	317	4277842	245	1	-	-	-	-	-	-	-	+	-	-	-	-	-	-	-	-	-	-	-	-	-
SF1	SRS5144392	SRR9793843	PRJNA556301	1	1	2019	Kuwait	clinical isolate	5663896	839805746	171	412	4412722	245	14	+	-	+	+	-	+	-	+	+	+	+	+	-	-	+	+	-	+	+	+	-
